# Supplementary material for: Differentially expressed profiles in the larval testes of Wolbachia infected and uninfected Drosophila
Source: BMC Genomics. 2011 Dec 6;12:595. doi: 10.1186/1471-2164-12-595 (PMC3261232; doi:10.1186/1471-2164-12-595)
Supplement: Additional file 1 — All the enriched biological process (BP) classes based on Gene Ontology (GO) term generated from differently expressed genes induced by Wolbachia infection. [file 1471-2164-12-595-S1.XLS]

## Sheet: Sheet1
					Differentially expressed genes			³1.5 fold change, q-value (%) <5%
			up-regulated								down-regulated
GO Term	Biological Process	Oligo ID	Transcript	Gene name or description	Fold change	q-value (%)	Symbol	GO Term	Biological Process	Oligo ID	Transcript	Gene name or description	Fold change	q-value (%)	Symbol
Metabolic process	ethanol metabolic process	DM00006833	CG32954-RF	Alcohol dehydrogenase	4.38417	0	Adh	Metabolic process	metabolic process	DM00001748	CG13280-RA	binding activity	0.660733	2.78331	CG13280
	chitin metabolic process	DM00006744	CG3348-RA	chitin binding activity	3.49732	0.931182	CG3348		carotenoid metabolic process	DM00001327	CG12789-RB	Scavenger receptor acting in neural tissue and majority of rhodopsin is absent	0.655933	2.78331	santa-maria
	biosynthetic process	DM00006861	CG3523-RA	Fatty-acid synthase activity	2.5858	1.82457	CG3523		purine ribonucleoside monophosphate biosynthetic process	DM00008791	CG5998-RA	Adenosine deaminase-related growth factor B	0.659083	2.78331	Adgf-B
	metabolic process	DM00011571	CG9331-RB	NAD or NADH binding activity	2.44062	0.931182	CG9331		metabolic process	DM00002611	CG14212-RA	Phosphatase activity	0.633533	2.78331	CG14212
	methionine metabolic process	DM00008945	CG6188-RA	Glycine N-methyltransferase activity	2.38548	1.03804	CG6188		metabolic process	DM00015471	CG31730-RA	N-acetyltransferase activity	0.623767	2.78331	CG31730
	metabolic process	DM00013232	CG8129-RB	L-threonine ammonialyase activity	2.19005	0.941673	CG8129		chitin metabolic process	DM00002233	CG13806-RA	chitin binding activity	0.616117	2.78331	CG13806
	de dovo' IMP biosynthetic process	DM00013316	CG10078-RB	Phosphoribosylamidotransferase 2	2.01122	0.931182	Prat2		tetrapyrrole biosynthetic process	DM00011780	CG9589-RA	Uroporphyrinogen-III synthase activity	0.592633	2.78331	CG9589
	glutamate metabolic process	DM00008248	CG5320-RC	Glutamate dehydrogenase	1.84075	0.931182	Gdh		GPI anchor biosynthetic process	DM00005068	CG18173-RA	Transferase activity, transferring acyl groups	0.564983	2.78331	CG18173
	oligosaccharide biosynthetic process	DM00010634	CG8182-RA	GalNAc-T1	1.52502	0.931182	GalNAc-T1		metabolic process	DM00004710	CG17533-RA	Glutathione S transferase E8	0.556317	2.78331	GstE8
	sulfur amino acid metabolic process	DM00008269	CG5345-RA	Eip55E	1.7821	0.931182	Eip55E		lipid metabolic process	DM00005310	CG18641-RA	lipase activity	0.555067	2.78331	CG18641
	lipid metabolic process	DM00008882	CG6113-RA	Lipase 4	1.75017	1.03804	Lip4		metabolic process	DM00013289	CG9441-RB	Punch	0.538083	2.78331	Pu
	glycolysis	DM00011219	CG8893-RB	Glyceraldehyde 3 phosphate dehydrogenase 2	1.7401	0.931182	Gapdh2		metabolic process	DM00004277	CG16870-RA	Acylphosphatase	0.506117	2.78331	Acyp
	proline biosynthetic process	DM00010037	CG7470-RA	delta 1-pyrroline-5-carboxylate synthetase activity	1.66813	0.931182	CG7470		glycerol metabolic process;lipid metabolic process	DM00000427	CG11619-RA		0.478867	0	CG11619
	cuticle chitin catabolic process	DM00008173	CG5210-RA	Chitin binding activity	1.69153	0.992828	CG5210		hexose metabolic process	DM00007984	CG4988-RA	UDP-glucose 4-epimerase activity	0.29985	1.42828	CG4988
	glutamine metabolic process	DM00014144	CG2718-RB	Glutamine synthetase 1	1.68	1.33412	Gs1		tetrahydrobiopterin biosynthetic process	DM00006020	CG1963-RA	pterin-4a-carbinolamine dehydratase	0.473867	0	Pcd
	methanogenesis	DM00010220	CG7692-RA	Coenzyme-B sulfoethylthiotransferase activity	1.67085	0.931182	CG7692
	glyoxylate catabolic process	DM00007164	CG3926-RA	Serine pyruvate aminotransferase	1.63287	0.992828	Spat
	metabolic process	DM00007191	CG3961-RB	long-chain fatty acid CoA ligase activity	1.60855	1.03804	CG3961
	trehalose biosynthetic process	DM00007299	CG4104-RA	Trehalose-6-phosphate synthase 1	1.60827	1.33412	Tps1
	gluconeogenesis	DM00004829	CG17725-RA	Phosphoenolpyruvate carboxykinase	1.57738	1.82457	Pepck
	metabolic process	DM00008030	CG5044-RA	3-hydroxyisobutyryl-CoA hydrolase activity	1.52393	0.932198	CG5044
	ornithine metabolic process	DM00011131	CG8782-RA	Ornithine aminotransferase precursor	1.51023	1.82457	Oat
	cellular acyl-CoA homeostasis	DM00011012	CG8627-RA	Diazepam-binding inhibitor	2.33635	0.1412	Dbi
	polyamine biosynthetic process	DM00011085	CG8721-RA	Ornithine decarboxylase 1	2.26043	0.992828	Odc1
	‘de dovo’ IMP biosynthetic process	DM00013642	CG10078-RA	Phosphoribosylamidotransferase 2	1.90252	0.931182	Prat2
	ribonucleoside monophosphate biosynthetic process	DM00009444	CG6767-RB	ribose phosphate diphosphokinase activity	1.78853	1.33412	CG6767
	glycogen biosynthetic process	DM00008132	CG5165-RA	Phosphogluconate mutase	1.67202	0.931182	Pgm
Transport process	transmembrane transport	DM00007546	CG4450-RA	Shaw-like	3.6492	0	Shawl	Transport process	potassium ion transport	DM00001420	CG12901-RC		0.66575	2.78331	CG12901
	transport	DM00006287	CG2559-RA	Larval serum protein 1 a	3.62407	0.931182	Lsp1α		proton transport	DM00011313	CG9013-RA	Vacuolar H ATPase subunit 16-4	0.65765	2.78331	Vha16-4
	transport	DM00009487	CG6821-RA	Larval serum protein 1 v	2.91408	0.932198	Lsp1γ		transport	DM00004388	CG17036-RA	reduced folate carrier activity	0.647233	2.78331	CG17036
	transmembrane transport	DM00007232	CG4019-RA	(Transmembrane domain)	2.27415	0.992828	CG4019		transmembrane transport	DM00001706	CG13223-RA		0.64685	2.78331	CG13223
	neurotransmitter transport	DM00002222	CG13795-RA	neurotransmitter transporter	2.09112	0.992828	CG13795		transmembrane transport	DM00002329	CG13907-RA		0.624833	2.78331	CG13907
	amino acid transmembrane transport	DM00013997	CG7255-RB	Amino acid transmembrane transporter	2.03632	0.941673	CG7255		proton transport	DM00005147	CG18340-RA	Ucp4B	0.567533	2.78331	Ucp4B
	transport	DM00007348	CG4178-RA	Larval serum protein 1 b	1.85032	1.33412	Lsp1β		ATP synthesis coupled electron transport	DM00009557	CG6914-RA	NADH dehydrogenase	0.517567	2.78331	CG6914
	neurotransmitter transport	DM00002221	CG13794-RA	neurotransmitter transporter activity	1.79608	0.931182	CG13794		ion transport	DM00000238	CG11340-RA		0.402933	0	CG11340
	transmembrane transport	DM00012843	CG10960-RA	glucose transmembrane transporter activity	1.75647	1.03804	CG10960		cation transport	DM00006991	CG3701-RA	sodium:potassium exchanging ATPase activity	0.5894	2.26144	CG3701
	transmembrane transport	DM00014159	CG3979-RB	I'm not dead yet	1.68313	0.931182	Indy
	transport	DM00009458	CG31305-RI	fatty acid bindin protein	1.60088	0.931182	fabp
	transport	DM00012125	CG10026-RC	retinal binding;vitamin E binding	1.59247	0.992828	CG10026
	proton transport	DM00017017	CG18340-RB	Ucp4B	1.56457	0.931182	Ucp4B
	cytoplasmic transport, nurse cell to oocyte	DM00014509	CG31916-RA	Muscle-specific protein 300	1.51747	1.03804	Msp-300
	regulation of calcium ion transport	DM00007599	CG4535-RA	FK506-binding protein FKBP59	1.50453	0.992828	FKBP59
Oxidation reduction	oxidation reduction	DM00007574	CG4486-RA	Cytochrome P450-9b2	3.18968	0.931182	Cyp9b2	Oxidation reduction	oxidation reduction	DM00001919	CG13473-RA	Disulfide oxidoreductase	0.6547	2.78331	CG13473
	oxidation reduction	DM00011370	CG9081-RA	Cyp4s3	2.67975	0.931182	Cyp4s3		cell redox homeostasis	DM00010471	CG7975-RA	Grx-1	0.648783	2.78331	Grx-1
	fatty acid beta-oxidation	DM00000916	CG12262-RA	Acyl-CoA dehydrogenase	2.15733	0.931182	CG12262		oxidation reduction	DM00004499	CG17199-RA	Oxidoreductase	0.620717	2.78331	CG17199
	oxidation reduction	DM00006528	CG3050-RB	Cyp6d5	1.98738	0.992828	Cyp6d5		oxidation reduction	DM00010466	CG30097-RF	Malic enzyme like-1	0.611733	2.78331	Menl-1
	oxidation reduction	DM00013847	CG30489-RA	Cyp12d1-p	1.91132	0.931182	Cyp12d1-p		oxidation reduction	DM00015371	CG30093-RA	Cytochrome-c oxidase	0.54595	2.78331	CG30093
	oxidation reduction	DM00001747	CG13279-RA	Cytochrome b5-related	1.87243	0.941673	Cyt-b5-r
	oxidation reduction	DM00016363	CG3763-RA	Fat body protein 2	1.86787	0.931182	Fbp2
	oxidation reduction	DM00009905	CG7322-RA	oxidoreductase activity	1.81563	0.931182	CG7322
	oxidation reduction	DM00008282	CG5362-RA	Malate dehydrogenase 1	1.69987	0.931182	Mdh1
	response to oxidative stress	DM00009447	CG6770-RA		1.58198	0.931182	CG6770
	oxidation reduction	DM00007220	CG3999-RA	glycine dehydrogenase activity	1.5525	0.931182	CG3999
	oxidation reduction	DM00005254	CG18547-RA	oxidoreductase activity	1.50345	0.932198	CG18547
Immune response	antimicrobial humoral response	DM00016638	CG1180-RA	Lysozyme E	3.37683	0.931182	LysE	Immune response	response to virus	DM00000277	CG11390-RA	Ejaculatory bulb protein lll	0.656967	2.78331	PebIII
	hemolymph coagulation	DM00004090	CG15825-RA	Fondue	3.02898	0.931182	fon		phagocytosis	DM00007424	CG4280-RB	croquemort	0.541583	1.42828	crq
	defense response to fungus	DM00012732	CG10810-RA	Drosomycin	2.27602	2.084	Drs		phagocytosis, engulfment	DM00017091	CG8189-RB	ATP synthase, subunit b	0.4764	0	ATPsyn-b
	positive regulation of antibacterial peptide biosynthetic process	DM00004304	CG16910-RA	Kenny	1.83113	0.931182	key
	response to virus	DM00006096	CG2081-RB	Vago	1.72913	1.03804	Vago
	defense response	DM00006349	CG2736-RA	scavenger receptor activity	1.54992	0.931182	CG2736
	phagocytosis, engulfment	DM00011753	CG9556-RA	alien	1.54107	0.931182	alien
	phagocytosis, engulfment	DM00008177	CG5215-RB	Zn72D	1.52858	0.931182	Zn72D
	phagocytosis, engulfment	DM00012541	CG10563-RA	lethal(2)37Cd	1.52098	0.941673	l(2)37Cd
Reproductive process	male germ-line stem cell division	DM00008538	CG5686-RA	chico	1.52715	0.931182	chico	Reproductive process	ovarian follicle cell development	DM00000275	CG11387-RA	cut	0.6356	2.78331	ct
	male meiosis chromosome segregation	DM00017157	CG32491-RP	modifier of mdg4	1.75175	0.931182	mod(mdg4)		ovarian follicle cell development	DM00008788	CG5993-RA	outstretched	0.629733	2.78331	os
	gonad development	DM00009799	CG7194-RA		1.57303	0.931182	CG7194		male genitalia morphogenesis	DM00000360	CG11491-RA	broad	0.62115	2.78331	br
									spermatogenesis	DM00017230	CG9553-RC	chickadee	0.602417	2.78331	chic
									cellular process involved in reproduction	DM00005169	CG12052-RP	longitudinals lacking	0.533517	2.78331	lola
									male meiosis	DM00003509	CG15179-RA	sungrazer	0.619633	2.78331	sunz
									spermatid nucleus differentiation	DM00011167	CG8827-RB	Angiotensin coverting enzyme	0.568133	0	Ance
									male courtship behavior	DM00003268	CG14916-RA	Gustatory receptor 32a	0.407183	2.78331	Gr32a
									cytoplasmic transport,nurse cell to oocyte; female germline ring canal stabilization	DM00011283	CG8978-RB	Suppressor of profilin 2	0.6001	2.78331	Sop2
									sperm motility	DM00004951	CG17934-RA	Male-specific RNA 84Db	0.4979	0.7387	Mst84Db
Proteolysis	proteolysis	DM00015706	CG30091-RA	serine-type peptidase activity	2.41633	0.931182	CG30091	Proteolysis	proteolysis	DM00004728	CG17571-RA	serine-type endopeptidase activity	0.663133	2.78331	CG17571
	proteolysis	DM00010972	CG8586-RA	serine-type endopeptidase activity	2.02668	0.992828	CG8586		proteolysis	DM00001279	CG12717-RA	cysteine-type peptidase activity	0.644383	2.78331	CG12717
	proteolysis	DM00005266	CG18563-RA	serine-type endopeptidase activity	1.94182	0.931182	CG18563		proteolysis	DM00016147	CG32454-RA	metalloexopeptidase activity	0.63795	2.78331	CG32454
	proteolysis	DM00007513	CG4408-RA	metallocarboxypeptidase activity	1.61133	1.33412	CG4408		proteolysis	DM00000329	CG11459-RA	Papain family cystein protease	0.57875	2.78331	CG11459
	membrane protein proteolysis	DM00013486	CG17370-RA	aspartic endopeptidase acivity	1.58003	0.931182	CG17370		proteolysis	DM00001968	CG13527-RA	Trypsin-like serine protease	0.565533	2.78331	CG13527
	proteolysis	DM00006905	CG3589-RA	serine-type endopeptidase activity	1.54002	0.931182	CG3589		proteolysis	DM00006227	CG30375-RA	serine-type endopeptidase activity	0.552883	2.78331	CG30375
									proteolysis	DM00004549	CG17268-RA	Proteasome 28kD subunit 1A	0.545733	2.78331	Pros28.1A
									proteolysis	DM00001990	CG13549-RB	Yippee interacting protein 3	0.50015	2.26144	yip3
Transcriptional process	transcription	DM00007618	CG4557-RA	Transcription factor	1.82068	0.931182	CG4557	Transcriptional process	regulation of transcription	DM00000541	CG11783-RA	Hormone receptor-like in 96	0.615683	2.78331	Hr96
	transcription	DM00003706	CG15398-RA	Transcription factor	1.73282	0.931182	CG15398		transcription	DM00002523	CG14117-RA	(ZnF C2H2 domain)	0.565783	2.78331	CG14117
	regulation of transcription	DM00008021	CG5034-RA	GATAd	1.67357	0.931182	GATAd		regulation of transcription	DM00000444	CG11641-RA	pou domain motif 3	0.542133	2.78331	pdm3
Signal transduction	signal transduction	DM00007043	CG3767-RA	Juvenile hormone-inducible protein 26	7.10692	0	JhI-26	Signal transduction	signal transduction	DM00010107	CG7551-RB	Ketohexokinase	0.661583	2.78331	CG7551
	regulation of insulin receptor signaling pathway	DM00007206	CG3983-RA	nucleostemin 1	1.54102	0.992828	ns1		signal transduction	DM00005034	CG18111-RA	Odorant-binding protein 99a	0.6372	2.78331	Obp99a
	small GTPase mediated signal transduction	DM00008127	CG5160-RA	GTPase activity	1.50232	0.932198	CG5160		signal transduction	DM00000565	CG33183-RB	Hormone receptor-like in 46	0.563783	2.78331	Hr46
	regulation of Rab GTPase activity	DM00013500	CG17883-RA	Rab GTPase activator activity	1.55752	0.931182	CG17883
Mesoderm development	mesoderm development	DM00007583	CG4500-RA	long-chain fatty acid CoA ligase	2.09485	0.931182	CG4500	Mesoderm development	mesoderm development	DM00000891	CG12232-RA	G protein a 73B	0.605567	2.78331	Gα73B
	mesoderm development	DM00004284	CG31839-RA	Nimrod B2	1.80555	0.931182	nimB2		mesoderm development	DM00017063	CG9480-RB	Glycogenin	0.438717	2.78331	Glycogenin
Microtubule-based process	microtubule-based process	DM00013276	CG9277-RC	beta-Tubulin at 56D	1.66525	0.931182	βTub56D	Microtubule-based movement	microtubule-based movement	DM00003501	CG15171-RA	robl37BC	0.653667	2.78331	robl37BC
Protein folding	protein folding	DM00009984	CG7409-RA		1.51505	0.992828	CG7409	Protein folding	protein folding	DM00003969	CG15676-RA		0.63885	2.78331	CG15676
Apoptosis	autophagic cell death	DM00010139	CG7592-RA	Odorant-binding protein 99b	1.73723	0.931182	Obp99b	Apoptosis	apoptosis	DM00010798	CG8364-RA	DNA fragmentation factor-related protein 3	0.595667	2.78331	Drep-3
	nurse cell apoptosis	DM00010295	CG7780-RA	Deoxyribonuclease II	1.81018	0.941673	DNaseII
Protease inhibitor	protease inhibitor	DM00003679	CG15369-RA	Cysteine protease inhibitors	5.06652	0	CG15369
	protease inhibitor	DM00004171	CG16712-RA	(BPTI/Kunitz family of serine protease inhibitors domain)	3.47923	0.931182	CG16712
	protease inhibitor	DM00004172	CG16713-RA	(BPTI/Kunitz family of serine protease inhibitors domain)	2.57593	0.931182	CG16713
	protease inhibitor	DM00014545	CG31313-RA	Cysteine protease inhibitors	2.13687	0.931182	CG31313
Imaginal disc development	imaginal disc development	DM00005892	CG1780-RA	Imaginal disc growth factor 4	2.14663	0.931182	Idgf4
	imaginal disc development	DM00008123	CG5154-RA	Imanginal disc growth factor 5	1.835	1.33412	Idgf5
	imaginal disc development	DM00007565	CG4475-RA	Imaginal disc growth factor 2	1.80697	0.992828	Idgf2
Cell adhesion	cell adhesion	DM00005020	CG18087-RA	Salivary gland secretion 7	34.2542	1.33412	Sgs7
	cell adhesion	DM00000368	CG11527-RA	Tiggrin	1.88787	1.03804	Tig
Catabolic process	L-phenylalanine catabolic process	DM00009976	CG7399-RA	Henna	1.82458	0.931182	Hn
	hydrogen peroxide catabolic process	DM00014236	CG12405-RA	Peroxiredoxin 2540-1	1.5239	0.931182	Prx2540-1
Mitotic spindle elongation	mitotic spindle elongation	DM00014265	CG11276-RA	Ribosomal protein S4	1.642	0.931182	RpS4
	mitotic spindle elongation	DM00003147	CG14792-RB	stubarista	1.54933	0.931182	sta
RNA processing	nuclear mRNA splicing	DM00005292	CG30122-RB		1.5151	1.03804	CG30122
	RNA processing	DM00017033	CG7849-RB	RNA binding	1.9047	0.931182	CG7849
	response to stress	DM00014585	CG31509-RA	Turandot A	1.73472	0.931182	TotA		response to heat;determination of adult lifespan	DM00007551	CG32041-RA	Heat shock protein 22	0.643967	2.78331	Hsp22
	response to organophosphorus;insecticide;DDT	DM00010868	CG8453-RA	Cyp6g1	1.6099	0.992828	Cyp6g1		response to DNA damage stimulus	DM00009533	CG6888-RA	thioredoxin peroxidase activity	0.6597	2.78331	CG6888
	chromatin organization;glial cell migration	DM00007341	CG4166-RA	non-stop	1.56998	0.992828	not		entrainment of circadian clock;DNA damage checkpoint	DM00010604	CG7855-RA	timeout	0.66215	2.78331	timeout
	chromosome segregation	DM00008505	CG5643-RC	widerborst	1.52573	2.31943	wdb		muscle organ development	DM00012313	CG10250-RA	nautilus	0.494317	2.78331	nau
	sensory organ development;cell cycle;localization	DM00008601	CG5771-RB	Rab-protein 11	1.56463	0.932198	Rab11		sensory perception of chemical stimulus	DM00015025	CG30067-RA	Odorant-binding protein 50a	0.365467	1.42828	Obp50a
	RNA interference	DM00007273	CG4070-RB	Tis11 homolog	1.53902	0.931182	Tis11		sensory perception of salty taste	DM00005119	CG18287-RA	pickpocket 19	0.525767	2.78331	ppk19
	cellular iron ion homeostasis	DM00008943	CG6186-RA	Transferrin 1	1.83955	0.992828	Tsf1		RNA binding	DM00017036	CG2910-RA	Spenito	0.4035	2.78331	nito
	translation	DM00009393	CG6712-RA		1.51912	0.931182	CG6712		motor axon guidance	DM00011029	CG33171-RC	multiplexin	0.657117	2.78331	mp
	tricarboxylic acid cycle	DM00005446	CG1065-RA	Succinyl coenzyme A synthetase a subunit	1.5184	0.931182	Scsα		calcium binding	DM00016582	CG31958-RA	(EF-hand domain)	0.626933	2.78331	CG31958
	embryonic development	DM00006008	CG1945-RA	fat facets	1.59173	0.932198	faf		protein amino acid phosphorylation	DM00000373	CG11533-RC	Asator	0.5949	1.42828	Asator
	embryonic development via the syncytial blastoderm	DM00007282	CG4083-RA	Mo25	1.51225	0.931182	Mo25		locomotory behavior	DM00017252	CG8776-RD	no extended memory	0.662033	2.78331	nemy
	protein targeting to lysosome	DM00012474	CG10473-RA	hook-like	1.62382	0.931182	Acn
	protein targeting	DM00007520	CG4415-RA		1.51643	0.931182	CG4415
Unknown	unknown	DM00010135	CG7587-RA		6.80903	1.03804	CG7587	Unknown	unknown	DM00003993	CG15708-RA		0.665133	2.78331	CG15708
	unknown	DM00003871	CG32774-RA	Mucin 4B	3.16868	0	Muc4B		unknown	DM00002482	CG14071-RA		0.66455	2.78331	CG14071
	unknown	DM00016453	CG32667-RA		3.1215	0.931182	CG32667		unknown	DM00015790	CG31415-RA		0.663917	2.78331	CG31415
	unknown	DM00010612	CG8157-RA		2.8294	0.931182	CG8157		unknown	DM00004283	CG16880-RA	nimrod C3	0.66385	2.78331	nimC3
	unknown	DM00006201	CG2233-RA		2.39568	0.931182	CG2233		unknown	DM00012062	CG9941-RA		0.662633	2.78331	CG9941
	unknown	DM00003702	CG15394-RA		2.33253	0	CG15394		unknown	DM00001113	CG12521-RA		0.6605	2.78331	CG12521
	unknown	DM00001782	CG13315-RA		2.09843	3.28392	CG13315		unknown	DM00014339	CG40053-RA		0.660217	2.78331	CG40053
	unknown	DM00012592	CG10621-RA	selenocysteine methyltransferase	2.06595	0.931182	CG10621		unknown	DM00013233	CG8200-RA	flotillin	0.6597	2.78331	Flo
	unknown	DM00009826	CG7224-RA		2.05252	0.931182	CG7224		unknown	DM00000483	CG11698-RA		0.6593	2.78331	CG11698
	unknown	DM00004310	CG16926-RA		2.00498	0.992828	CG16926		unknown	DM00004396	CG17048-RA		0.658833	2.78331	CG17048
	unknown	DM00012722	CG10799-RA		1.9723	0.931182	CG10799		unknown	DM00003497	CG15167-RA		0.658583	2.78331	CG15167
	unknown	DM00012449	CG10433-RA		1.95805	2.31943	CG10433		unknown	DM00002405	CG13989-RA		0.65625	2.78331	CG13989
	unknown	DM00008603	CG5773-RA		1.9453	0.931182	CG5773		unknown	DM00000567	CG11825-RA		0.654983	2.78331	CG11825
	unknown	DM00015237	CG32243-RA		1.86475	0.931182	CG32243		unknown	DM00015158	CG30447-RA		0.652433	2.78331	CG30447
	unknown	DM00015982	CG9837-RA		1.81665	2.084	CG9837		unknown	DM00001529	CG13022-RA		0.6484	2.78331	CG13022
	unknown	DM00004709	CG17531-RA	Glutathione S transferase E7	1.79263	0.992828	GstE7		unknown	DM00003789	CG15483-RA		0.6478	2.78331	CG15483
	unknown	DM00004704	CG17524-RA	Glutathione S transferase E3	1.77637	0.992828	GstE3		unknown	DM00015542	CG32643-RA		0.646317	2.78331	CG32643
	unknown	DM00002333	CG13912-RA		1.73422	0.992828	CG13912		unknown	DM00005066	CG18171-RA		0.644633	2.78331	CG18171
	unknown	DM00009283	CG6583-RA		1.7286	0.931182	CG6583		unknown	DM00001323	CG12784-RA		0.642033	2.78331	CG12784
	unknown	DM00012127	CG31778-RA	serine-type endopeptidase inhibitor activity	1.70447	2.31943	CG31778		unknown	DM00005236	CG18508-RA		0.637717	2.78331	CG18508
	unknown	DM00015718	CG30269-RA		1.67402	0.992828	CG30269		unknown	DM00001049	CG12441-RA		0.633583	2.78331	CG34109
	unknown	DM00004288	CG16887-RA		1.6704	0.931182	CG16887		unknown	DM00002416	CG14000-RA		0.628517	2.78331	CG14000
	unknown	DM00012575	CG33120-RA		1.64438	1.03804	CG33120		unknown	DM00009202	CG32066-RB		0.626633	2.78331	CG32066
	unknown	DM00004165	CG16704-RA	serine-type endopeptidase inhibitor activity	1.62917	0.932198	CG16704		unknown	DM00000351	CG11501-RA		0.61875	2.78331	CG11501
	unknown	DM00015349	CG17508-RA		1.61418	0.931182	CG17508		unknown	DM00015209	CG31816-RA		0.618017	2.78331	CG31816
	unknown	DM00008119	CG5149-RA	structural molecule activity	1.613	0.931182	CG5149		unknown	DM00002909	CG14537-RA		0.616567	2.78331	CG14537
	unknown	DM00009861	CG7267-RB		1.6119	0.931182	CG7267		unknown	DM00002291	CG13868-RA		0.614567	2.78331	CG13868
	unknown	DM00015666	CG12942-RA		1.61173	0.931182	CG12942		unknown	DM00006114	CG2104-RA		0.608817	2.78331	CG2104
	unknown	DM00012572	CG10596-RC		1.60428	2.084	Msr-110		unknown	DM00001233	CG12661-RA		0.608417	2.78331	CG12661
	unknown	DM00010753	CG8317-RA		1.59202	0.932198	CG8317		unknown	DM00004271	CG16863-RA		0.60085	2.78331	CG16863
	unknown	DM00000806	CG12128-RA		1.59058	0.931182	CG12128		unknown	DM00001721	CG13239-RA		0.598	2.78331	CG13239
	unknown	DM00005673	CG1468-RA		1.58667	0.931182	CG1468		unknown	DM00001066	CG12464-RA		0.597167	2.78331	CG12464
	unknown	DM00003426	CG15087-RA		1.58462	0.931182	CG15087		unknown	DM00001464	CG12950-RA		0.592333	2.78331	CG12950
	unknown	DM00003385	CG15040-RA		1.58283	0.931182	CG15040		unknown	DM00003967	CG15674-RA		0.5922	2.26144	CG15674
	unknown	DM00009160	CG6447-RA	TweedleL	1.57185	0.992828	TwdlL		unknown	DM00017262	CG30459-RA		0.5896	2.78331	CG30459
	unknown	DM00000375	CG11538-RA		1.56978	1.03804	CG11538		unknown	DM00008315	CG5397-RA		0.58705	2.78331	CG5397
	unknown	DM00011474	CG9212-RC	Nipsnap	1.56865	0.931182	Nipsnap		unknown	DM00008514	CG5653-RA		0.5857	2.78331	CG5653
	unknown	DM00012601	CG10630-RA		1.56693	0.992828	blanks		unknown	DM00009200	CG6488-RA		0.582367	2.78331	CG6488
	unknown	DM00003283	CG14933-RA		1.56107	0.992828	CG14933		unknown	DM00001997	CG13558-RA		0.58085	2.78331	CG13558
	unknown	DM00015806	CG31642-RA		1.55992	0.931182	CG31642		unknown	DM00011776	CG32982-RB		0.5725	2.78331	CG32982
	unknown	DM00011526	CG9280-RA	Glutactin	1.55975	0.992828	Glt		unknown	DM00003026	CG14659-RA		0.571267	2.78331	CG14659
	unknown	DM00015794	CG31451-RA		1.55613	0.931182	CG31451		unknown	DM00008476	CG5597-RA		0.56035	2.78331	CG5597
	unknown	DM00002379	CG13962-RA		1.55217	4.70895	CG13962		unknown	DM00003058	CG14693-RA		0.555467	1.42828	CG14693
	unknown	DM00010311	CG7800-RA		1.54787	0.931182	CG7800		unknown	DM00001048	CG12439-RA		0.55215	2.78331	CG12439
	unknown	DM00010757	CG8320-RA		1.5314	0.931182	CG8320		unknown	DM00016602	CG31735-RA		0.55105	2.78331	CG31735
	unknown	DM00011485	CG9226-RA	WD repeat domain 79 homolog	1.52632	0.931182	WDR79		unknown	DM00002513	CG14107-RA		0.541117	2.78331	CG14107
	unknown	DM00010907	CG8502-RC	Cuticular protein 49Ac	1.52585	2.084	Cpr49Ac		unknown	DM00003456	CG15125-RA		0.536333	0	CG15125
	unknown	DM00015956	CG4806-RA		1.5257	0.932198	CG4806		unknown	DM00006865	CG3528-RA		0.5319	2.78331	CG3528
	unknown	DM00017196	CG9691-RB		1.5236	4.70895	CG9691		unknown	DM00003281	CG14931-RA		0.524967	0	CG14931
	unknown	DM00001137	CG12547-RA		1.51198	0.932198	CG12547		unknown	DM00013943	CG5106-RA	SCP-containing protein C	0.477367	2.78331	scpr-C
	unknown	DM00016586	CG40190-RA		1.50795	1.82457	CG40190		unknown	DM00007027	CG3748-RB		0.45345	2.78331	CG3748
	unknown	DM00012784	CG10880-RA		1.50228	0.931182	CG10880		unknown	DM00015216	CG31867-RA		0.433183	2.78331	CG31867
	unknown	DM00011503	CG9253-RA		1.50118	0.931182	CG9253		unknown	DM00000219	CG11317-RA		0.407867	0	CG11317
	unknown	DM00005478	CG1112-RB	a-Esterase-7	1.72013	0.931182	α-Est7		unknown	DM00000328	CG11458-RA		0.390617	0	CG11458
									unknown	DM00009796	CG7191-RA		0.314833	1.42828	CG7191
									unknown	DM00004481	CG17177-RA		0.238467	0	CG17177
									unknown	DM00004365	CG31679-RA	endodeoxyribonuclease activity	0.63425	2.78331	CG31679

## Sheet: Sheet2
Up-regulated	metabolism	transportation	oxidation reduction	immunity	proteolysis	others	unknown
	27	15	12	9	6	44	54
Down-regulated	metabolism	reproduction	transportation	proteolysis	oxidation reduction	others	unknown
	15	10	9	8	5	25	57
