# Supplementary material for: Differentially expressed profiles in the larval testes of Wolbachia infected and uninfected Drosophila
Source: BMC Genomics. 2011 Dec 6;12:595. doi: 10.1186/1471-2164-12-595 (PMC3261232; doi:10.1186/1471-2164-12-595)
Supplement: Additional file 3 — All the enriched cellular component (CC) classes based on Gene Ontology (GO) term generated from differently expressed genes induced by Wolbachia infection. [file 1471-2164-12-595-S3.XLS]

## Sheet: Sheet1
				Differentially expressed genes			³1.5 fold change, q-value (%) <5%
			up-regulated							down-regulated
GO Term	Cellular Component	Oligo ID	Transcript	Gene name or description	Symbol		GO Term	Cellular Component	Oligo ID	Transcript	Gene name or description	Symbol
Membrane	integral to membrane	DM00007546	CG4450-RA	Shaw-like	Shawl		Membrane	integral to membrane	DM00005068	CG18173-RA	Transferase activity, transferring acyl groups	CG18173
	integral to membrane	DM00007232	CG4019-RA	(Transmembrane domain)	CG4019			integral to membrane	DM00001706	CG13223-RA		CG13223
	integral to membrane	DM00002222	CG13795-RA	neurotransmitter transporter	CG13795			integral to membrane	DM00002329	CG13907-RA		CG13907
	integral to membrane	DM00002221	CG13794-RA	neurotransmitter transporter activity	CG13794			integral to membrane	DM00003268	CG14916-RA	Gustatory receptor 32a	Gr32a
	integral to membrane	DM00012843	CG10960-RA	glucose transmembrane transporter activity	CG10960			integral to membrane	DM00017252	CG8776-RD	no extended memory	nemy
	integral to membrane	DM00014159	CG3979-RB	I'm not dead yet	Indy			membrane	DM00001327	CG12789-RB	Scavenger receptor acting in neural tissue and majority of rhodopsin is absent	santa-maria
	integral to membrane	DM00013486	CG17370-RA	aspartic endopeptidase acivity	CG17370			membrane	DM00001420	CG12901-RC		CG12901
	membrane	DM00013997	CG7255-RB	Amino acid transmembrane transporter	CG7255			membrane	DM00007424	CG4280-RB	croquemort	crq
	membrane	DM00007574	CG4486-RA	Cytochrome P450-9b2	Cyp9b2			membrane	DM00005119	CG18287-RA	pickpocket 19	ppk19
	membrane	DM00011370	CG9081-RA	Cyp4s3	Cyp4s3			plasma membrane	DM00013233	CG8200-RA	flotillin	Flo
	membrane	DM00006528	CG3050-RB	Cyp6d5	Cyp6d5			membrane	DM00011167	CG8827-RB	Angiotensin coverting enzyme	Ance
	membrane	DM00006349	CG2736-RA	scavenger receptor activity	CG2736			plasma membrane	DM00004388	CG17036-RA	reduced folate carrier activity	CG17036
	membrane	DM00008127	CG5160-RA	GTPase activity	CG5160			integral to nuclear inner membrane	DM00004283	CG16880-RA	nimrod C3	nimC3
	endomembrane system	DM00010868	CG8453-RA	Cyp6g1	Cyp6g1			postsynaptic membrane	DM00000238	CG11340-RA		CG11340
Extracellular region	extracellular region	DM00006744	CG3348-RA	chitin binding activity	CG3348		Extracellular region	extracellular space	DM00008791	CG5998-RA	Adenosine deaminase-related growth factor B	Adgf-B
	extracellular region	DM00008173	CG5210-RA	Chitin binding activity	CG5210			extracellular region	DM00002233	CG13806-RA	chitin binding activity	CG13806
	extracellular region	DM00007348	CG4178-RA	Larval serum protein 1 b	Lsp1β			extracellular region	DM00000277	CG11390-RA	Ejaculatory bulb protein lll	PebIII
	extracellular region	DM00016638	CG1180-RA	Lysozyme E	LysE			extracellular region	DM00008788	CG5993-RA	outstretched	os
	extracellular region	DM00012732	CG10810-RA	Drosomycin	Drs			extracellular region	DM00005034	CG18111-RA	Odorant-binding protein 99a	Obp99a
	extracellular region	DM00010139	CG7592-RA	Odorant-binding protein 99b	Obp99b			extracellular matrix	DM00011029	CG33171-RC	multiplexin	mp
	extracellular region	DM00007565	CG4475-RA	Imaginal disc growth factor 2	Idgf2
	extracellular region	DM00005020	CG18087-RA	Salivary gland secretion 7	Sgs7
	extracellular matrix	DM00000368	CG11527-RA	Tiggrin	Tig
	extracellular region	DM00008943	CG6186-RA	Transferrin 1	Tsf1
	extracellular space	DM00016453	CG32667-RA		CG32667
	extracellular matrix	DM00011526	CG9280-RA	Glutactin	Glt
	extracellular region	DM00006287	CG2559-RA	Larval serum protein 1 a	Lsp1α
	extracellular region	DM00009487	CG6821-RA	Larval serum protein 1 v	Lsp1γ
Macromolecular complex	inaD signaling complex	DM00007599	CG4535-RA	FK506-binding protein FKBP59	FKBP59		Macromolecular complex	proton-transporting ATP synthase complex, coupling factor F(o)	DM00011313	CG9013-RA	Vacuolar H ATPase subunit 16-4	Vha16-4
	glycine cleavage complex	DM00007220	CG3999-RA	glycine dehydrogenase activity	CG3999			prefoldin complex	DM00003969	CG15676-RA		CG15676
	IkappaB kinase complex	DM00004304	CG16910-RA	Kenny	key			dynein complex	DM00003501	CG15171-RA	robl37BC	robl37BC
	repressor ecdysone receptor complex	DM00011753	CG9556-RA	alien	alien			heterotrimeric G-protein complex	DM00000891	CG12232-RA	G protein a 73B	Gα73B
	heterogeneous nuclear ribonucleoprotein complex	DM00005292	CG30122-RB		CG30122			proteasome core complex, alpha-subunit complex	DM00004549	CG17268-RA	Proteasome 28kD subunit 1A	Pros28.1A
	protein phosphatase type 2A complex	DM00008505	CG5643-RC	widerborst	wdb			proteasome core complex	DM00001990	CG13549-RB	Yippee interacting protein 3	yip3
	succinate-CoA ligase complex (GDP-forming)	DM00005446	CG1065-RA	Succinyl coenzyme A synthetase a subunit	Scsα			sodium:potassium-exchanging ATPase complex	DM00006991	CG3701-RA	sodium:potassium exchanging ATPase activity	CG3701
	nascent polypeptide-associated complex	DM00007520	CG4415-RA		CG4415
	larval serum protein complex	DM00000375	CG11538-RA		CG11538
	SAGA complex	DM00007341	CG4166-RA	non-stop	not
	microtubule associated complex	DM00011219	CG8893-RB	Glyceraldehyde 3 phosphate dehydrogenase 2	Gapdh2
	microtubule associated complex	DM00006833	CG32954-RF	Alcohol dehydrogenase	Adh
	microtubule associated complex	DM00009458	CG31305-RI	fatty acid bindin protein	fabp
	microtubule cytoskeleton	DM00013276	CG9277-RC	beta-Tubulin at 56D	βTub56D
Mitochondrion	mitochondrial matrix	DM00008248	CG5320-RC	Glutamate dehydrogenase	Gdh		Mitochondrion	mitochondrial membrane	DM00015371	CG30093-RA	Cytochrome-c oxidase	CG30093
	mitochondrion	DM00014144	CG2718-RB	Glutamine synthetase 1	Gs1			mitochondrial membrane	DM00005147	CG18340-RA	Ucp4B	Ucp4B
	mitochondrion	DM00004829	CG17725-RA	Phosphoenolpyruvate carboxykinase	Pepck			mitochondrial respiratory chain complex I	DM00009557	CG6914-RA	NADH dehydrogenase	CG6914
	mitochondrion	DM00011131	CG8782-RA	Ornithine aminotransferase precursor	Oat			mitochondrion	DM00004365	CG31679-RA	endodeoxyribonuclease activity	endodeoxyribonuclease activity
	mitochondrion	DM00000916	CG12262-RA	Acyl-CoA dehydrogenase	CG12262			mitochondrion	DM00010466	CG30097-RF	Malic enzyme like-1	Menl-1
	mitochondrion	DM00013847	CG30489-RA	Cyp12d1-p	Cyp12d1-p
	mitochondrion	DM00001747	CG13279-RA	Cytochrome b5-related	Cyt-b5-r
	mitochondrial membrane	DM00017017	CG18340-RB	Ucp4B	Ucp4B
	mitochondrial inner membrane	DM00010037	CG7470-RA	delta 1-pyrroline-5-carboxylate synthetase activity	CG7470
Lipid particle	lipid particle	DM00006861	CG3523-RA	Fatty-acid synthase activity	CG3523
	lipid particle	DM00007164	CG3926-RA	Serine pyruvate aminotransferase	Spat
	lipid particle	DM00007299	CG4104-RA	Trehalose-6-phosphate synthase 1	Tps1
	lipid particle	DM00016363	CG3763-RA	Fat body protein 2	Fbp2
	lipid particle	DM00004090	CG15825-RA	Fondue	fon
	lipid particle	DM00009976	CG7399-RA	Henna	Hn
	lipid particle	DM00008282	CG5362-RA	Malate dehydrogenase 1	Mdh1
Nucleus	nucleus	DM00007273	CG4070-RB	Tis11 homolog	Tis11		Nucleus	nucleus	DM00000275	CG11387-RA	cut	ct
	nucleolus	DM00009393	CG6712-RA		CG6712			nucleus	DM00000360	CG11491-RA	broad	br
	nucleus	DM00017157	CG32491-RP	modifier of mdg4	mod(mdg4)			nucleus	DM00005169	CG12052-RP	longitudinals lacking	lola
	nucleus	DM00008021	CG5034-RA	GATAd	GATAd			nucleus	DM00000541	CG11783-RA	Hormone receptor-like in 96	Hr96
	nucleolus	DM00007206	CG3983-RA	nucleostemin 1	ns1			nucleus	DM00000444	CG11641-RA	pou domain motif 3	pdm3
	nucleus	DM00015666	CG12942-RA		CG12942			nucleus	DM00000565	CG33183-RB	Hormone receptor-like in 46	Hr46
								nucleus	DM00012313	CG10250-RA	nautilus	nau
								nuclear envelope	DM00007027	CG3748-RB		CG3748
Cytoplasm	cytoplasm	DM00008945	CG6188-RA	Glycine N-methyltransferase activity	CG6188
	cytoplasm	DM00014509	CG31916-RA	Muscle-specific protein 300	Msp-300
	cytoplasm	DM00006008	CG1945-RA	fat facets	faf
	cytoplasm	DM00005478	CG1112-RB	a-Esterase-7	α-Est7
Others	intracellular	DM00012125	CG10026-RC	retinal binding;vitamin E binding	CG10026		Others	intracellular	DM00002523	CG14117-RA	(ZnF C2H2 domain)	CG14117
	intracellular	DM00012601	CG10630-RA		blanks			intracellular	DM00010798	CG8364-RA	DNA fragmentation factor-related protein 3	Drep-3
	intracellular	DM00015806	CG31642-RA		CG31642			intracellular	DM00004271	CG16863-RA		CG16863
	Golgi stack	DM00010634	CG8182-RA	GalNAc-T1	GalNAc-T1			intracellular	DM00000219	CG11317-RA		CG11317
	precatalytic spliceosome	DM00008177	CG5215-RB	Zn72D	Zn72D			Golgi apparatus	DM00009200	CG6488-RA		CG6488
	ribosome	DM00014265	CG11276-RA	Ribosomal protein S4	RpS4			cytoskeleton	DM00017230	CG9553-RC	chickadee	chic
	ribosome	DM00003147	CG14792-RB	stubarista	sta			cytoskeleton	DM00011283	CG8978-RB	Suppressor of profilin 2	Sop2
	tight junction	DM00008119	CG5149-RA	structural molecule activity	CG5149			cytoplasm	DM00013289	CG9441-RB	Punch	Pu
	cytoskeleton	DM00012474	CG10473-RA	hook-like	Acn			lipid particle	DM00017091	CG8189-RB	ATP synthase, subunit b	ATPsyn-b
Unknown	unknown	DM00011571	CG9331-RB	NAD or NADH binding activity	CG9331		Unknown	unknown	DM00001748	CG13280-RA	binding activity	CG13280
	unknown	DM00013232	CG8129-RB	L-threonine ammonialyase activity	CG8129			unknown	DM00002611	CG14212-RA	Phosphatase activity	CG14212
	unknown	DM00013316	CG10078-RB	Phosphoribosylamidotransferase 2	Prat2			unknown	DM00015471	CG31730-RA	N-acetyltransferase activity	CG31730
	unknown	DM00008269	CG5345-RA	Eip55E	Eip55E			unknown	DM00011780	CG9589-RA	Uroporphyrinogen-III synthase activity	CG9589
	unknown	DM00008882	CG6113-RA	Lipase 4	Lip4			unknown	DM00004710	CG17533-RA	Glutathione S transferase E8	GstE8
	unknown	DM00010220	CG7692-RA	Coenzyme-B sulfoethylthiotransferase activity	CG7692			unknown	DM00005310	CG18641-RA	lipase activity	CG18641
	unknown	DM00007191	CG3961-RB	long-chain fatty acid CoA ligase activity	CG3961			unknown	DM00004277	CG16870-RA	Acylphosphatase	Acyp
	unknown	DM00008030	CG5044-RA	3-hydroxyisobutyryl-CoA hydrolase activity	CG5044			unknown	DM00000427	CG11619-RA		CG11619
	unknown	DM00011012	CG8627-RA	Diazepam-binding inhibitor	Dbi			unknown	DM00006020	CG1963-RA	pterin-4a-carbinolamine dehydratase	Pcd
	unknown	DM00011085	CG8721-RA	Ornithine decarboxylase 1	Odc1			unknown	DM00001919	CG13473-RA	Disulfide oxidoreductase	CG13473
	unknown	DM00013642	CG10078-RA	Phosphoribosylamidotransferase 2	Prat2			unknown	DM00010471	CG7975-RA	Grx-1	Grx-1
	unknown	DM00009444	CG6767-RB	ribose phosphate diphosphokinase activity	CG6767			unknown	DM00004499	CG17199-RA	Oxidoreductase	CG17199
	unknown	DM00008132	CG5165-RA	Phosphogluconate mutase	Pgm			unknown	DM00003509	CG15179-RA	sungrazer	sunz
	unknown	DM00009905	CG7322-RA	oxidoreductase activity	CG7322			unknown	DM00004951	CG17934-RA	Male-specific RNA 84Db	Mst84Db
	unknown	DM00009447	CG6770-RA		CG6770			unknown	DM00004728	CG17571-RA	serine-type endopeptidase activity	CG17571
	unknown	DM00005254	CG18547-RA	oxidoreductase activity	CG18547			unknown	DM00001279	CG12717-RA	cysteine-type peptidase activity	CG12717
	unknown	DM00006096	CG2081-RB	Vago	Vago			unknown	DM00016147	CG32454-RA	metalloexopeptidase activity	CG32454
	unknown	DM00012541	CG10563-RA	lethal(2)37Cd	l(2)37Cd			unknown	DM00000329	CG11459-RA	Papain family cystein protease	CG11459
	unknown	DM00008538	CG5686-RA	chico	chico			unknown	DM00001968	CG13527-RA	Trypsin-like serine protease	CG13527
	unknown	DM00009799	CG7194-RA		CG7194			unknown	DM00006227	CG30375-RA	serine-type endopeptidase activity	CG30375
	unknown	DM00015706	CG30091-RA	serine-type peptidase activity	CG30091			unknown	DM00010107	CG7551-RB	Ketohexokinase	CG7551
	unknown	DM00010972	CG8586-RA	serine-type endopeptidase activity	CG8586			unknown	DM00017063	CG9480-RB	Glycogenin	Glycogenin
	unknown	DM00005266	CG18563-RA	serine-type endopeptidase activity	CG18563			unknown	DM00007551	CG32041-RA	Heat shock protein 22	Hsp22
	unknown	DM00007513	CG4408-RA	metallocarboxypeptidase activity	CG4408			unknown	DM00009533	CG6888-RA	thioredoxin peroxidase activity	CG6888
	unknown	DM00006905	CG3589-RA	serine-type endopeptidase activity	CG3589			unknown	DM00010604	CG7855-RA	timeout	timeout
	unknown	DM00007618	CG4557-RA	Transcription factor	CG4557			unknown	DM00015025	CG30067-RA	Odorant-binding protein 50a	Obp50a
	unknown	DM00003706	CG15398-RA	Transcription factor	CG15398			unknown	DM00017036	CG2910-RA	Spenito	nito
	unknown	DM00007043	CG3767-RA	Juvenile hormone-inducible protein 26	JhI-26			unknown	DM00016582	CG31958-RA	(EF-hand domain)	CG31958
	unknown	DM00013500	CG17883-RA	Rab GTPase activator activity	CG17883			unknown	DM00000373	CG11533-RC	Asator	Asator
	unknown	DM00007583	CG4500-RA	long-chain fatty acid CoA ligase	CG4500			unknown	DM00003993	CG15708-RA		CG15708
	unknown	DM00004284	CG31839-RA	Nimrod B2	nimB2			unknown	DM00002482	CG14071-RA		CG14071
	unknown	DM00009984	CG7409-RA		CG7409			unknown	DM00015790	CG31415-RA		CG31415
	unknown	DM00010295	CG7780-RA	Deoxyribonuclease II	DNaseII			unknown	DM00012062	CG9941-RA		CG9941
	unknown	DM00003679	CG15369-RA	Cysteine protease inhibitors	CG15369			unknown	DM00001113	CG12521-RA		CG12521
	unknown	DM00004171	CG16712-RA	(BPTI/Kunitz family of serine protease inhibitors domain)	CG16712			unknown	DM00014339	CG40053-RA		CG40053
	unknown	DM00004172	CG16713-RA	(BPTI/Kunitz family of serine protease inhibitors domain)	CG16713			unknown	DM00000483	CG11698-RA		CG11698
	unknown	DM00014545	CG31313-RA	Cysteine protease inhibitors	CG31313			unknown	DM00004396	CG17048-RA		CG17048
	unknown	DM00005892	CG1780-RA	Imaginal disc growth factor 4	Idgf4			unknown	DM00003497	CG15167-RA		CG15167
	unknown	DM00008123	CG5154-RA	Imanginal disc growth factor 5	Idgf5			unknown	DM00002405	CG13989-RA		CG13989
	unknown	DM00014236	CG12405-RA	Peroxiredoxin 2540-1	Prx2540-1			unknown	DM00000567	CG11825-RA		CG11825
	unknown	DM00017033	CG7849-RB	RNA binding	CG7849			unknown	DM00015158	CG30447-RA		CG30447
	unknown	DM00014585	CG31509-RA	Turandot A	TotA			unknown	DM00001529	CG13022-RA		CG13022
	unknown	DM00008601	CG5771-RB	Rab-protein 11	Rab11			unknown	DM00003789	CG15483-RA		CG15483
	unknown	DM00007282	CG4083-RA	Mo25	Mo25			unknown	DM00015542	CG32643-RA		CG32643
	unknown	DM00010135	CG7587-RA		CG7587			unknown	DM00005066	CG18171-RA		CG18171
	unknown	DM00003871	CG32774-RA	Mucin 4B	Muc4B			unknown	DM00001323	CG12784-RA		CG12784
	unknown	DM00010612	CG8157-RA		CG8157			unknown	DM00005236	CG18508-RA		CG18508
	unknown	DM00006201	CG2233-RA		CG2233			unknown	DM00001049	CG12441-RA		CG34109
	unknown	DM00003702	CG15394-RA		CG15394			unknown	DM00002416	CG14000-RA		CG14000
	unknown	DM00001782	CG13315-RA		CG13315			unknown	DM00009202	CG32066-RB		CG32066
	unknown	DM00012592	CG10621-RA	selenocysteine methyltransferase	CG10621			unknown	DM00000351	CG11501-RA		CG11501
	unknown	DM00009826	CG7224-RA		CG7224			unknown	DM00002909	CG14537-RA		CG14537
	unknown	DM00004310	CG16926-RA		CG16926			unknown	DM00002291	CG13868-RA		CG13868
	unknown	DM00012722	CG10799-RA		CG10799			unknown	DM00006114	CG2104-RA		CG2104
	unknown	DM00012449	CG10433-RA		CG10433			unknown	DM00001233	CG12661-RA		CG12661
	unknown	DM00008603	CG5773-RA		CG5773			unknown	DM00001721	CG13239-RA		CG13239
	unknown	DM00015982	CG9837-RA		CG9837			unknown	DM00001066	CG12464-RA		CG12464
	unknown	DM00004709	CG17531-RA	Glutathione S transferase E7	GstE7			unknown	DM00001464	CG12950-RA		CG12950
	unknown	DM00004704	CG17524-RA	Glutathione S transferase E3	GstE3			unknown	DM00003967	CG15674-RA		CG15674
	unknown	DM00002333	CG13912-RA		CG13912			unknown	DM00017262	CG30459-RA		CG30459
	unknown	DM00009283	CG6583-RA		CG6583			unknown	DM00008315	CG5397-RA		CG5397
	unknown	DM00012127	CG31778-RA	serine-type endopeptidase inhibitor activity	CG31778			unknown	DM00008514	CG5653-RA		CG5653
	unknown	DM00015718	CG30269-RA		CG30269			unknown	DM00001997	CG13558-RA		CG13558
	unknown	DM00004288	CG16887-RA		CG16887			unknown	DM00011776	CG32982-RB		CG32982
	unknown	DM00012575	CG33120-RA		CG33120			unknown	DM00003026	CG14659-RA		CG14659
	unknown	DM00004165	CG16704-RA	serine-type endopeptidase inhibitor activity	CG16704			unknown	DM00008476	CG5597-RA		CG5597
	unknown	DM00015349	CG17508-RA		CG17508			unknown	DM00003058	CG14693-RA		CG14693
	unknown	DM00009861	CG7267-RB		CG7267			unknown	DM00001048	CG12439-RA		CG12439
	unknown	DM00012572	CG10596-RC		Msr-110			unknown	DM00002513	CG14107-RA		CG14107
	unknown	DM00010753	CG8317-RA		CG8317			unknown	DM00003456	CG15125-RA		CG15125
	unknown	DM00000806	CG12128-RA		CG12128			unknown	DM00006865	CG3528-RA		CG3528
	unknown	DM00005673	CG1468-RA		CG1468			unknown	DM00003281	CG14931-RA		CG14931
	unknown	DM00003426	CG15087-RA		CG15087			unknown	DM00013943	CG5106-RA	SCP-containing protein C	scpr-C
	unknown	DM00003385	CG15040-RA		CG15040			unknown	DM00015216	CG31867-RA		CG31867
	unknown	DM00009160	CG6447-RA	TweedleL	TwdlL			unknown	DM00000328	CG11458-RA		CG11458
	unknown	DM00011474	CG9212-RC	Nipsnap	Nipsnap			unknown	DM00009796	CG7191-RA		CG7191
	unknown	DM00003283	CG14933-RA		CG14933			unknown	DM00004481	CG17177-RA		CG17177
	unknown	DM00015794	CG31451-RA		CG31451			unknown	DM00015209	CG31816-RA		CG31816
	unknown	DM00002379	CG13962-RA		CG13962			unknown	DM00016602	CG31735-RA		CG31735
	unknown	DM00010311	CG7800-RA		CG7800			unknown	DM00007984	CG4988-RA	UDP-glucose 4-epimerase activity	CG4988
	unknown	DM00010757	CG8320-RA		CG8320
	unknown	DM00011485	CG9226-RA	WD repeat domain 79 homolog	WDR79
	unknown	DM00010907	CG8502-RC	Cuticular protein 49Ac	Cpr49Ac
	unknown	DM00015956	CG4806-RA		CG4806
	unknown	DM00017196	CG9691-RB		CG9691
	unknown	DM00001137	CG12547-RA		CG12547
	unknown	DM00016586	CG40190-RA		CG40190
	unknown	DM00012784	CG10880-RA		CG10880
	unknown	DM00011503	CG9253-RA		CG9253
	unknown	DM00015237	CG32243-RA		CG32243
